# Supplementary material for: Accurate detection of somatic single-nucleotide variants from bulk RNA-seq data using RNA-MosaicHunter
Source: Nucleic Acids Res. 2026 Jan 8;54(1):gkaf1450. doi: 10.1093/nar/gkaf1450 (PMC12781890; doi:10.1093/nar/gkaf1450)
Supplement: gkaf1450_Supplemental_Files [file gkaf1450_supplemental_files.zip]

Archive with 2 entries (2 files):
- Manuscript_RNA-MosaicHunter_Supplementary_data.pdf
- Supplementary Tables.zip
